# Supplementary material for: AltaiR: a C toolkit for alignment-free and temporal analysis of multi-FASTA data
Source: Gigascience. 2024 Nov 26;13:giae086. doi: 10.1093/gigascience/giae086 (PMC11590114; doi:10.1093/gigascience/giae086)
Supplement: giae086_Supplementary_Files [file giae086_supplementary_files.zip]

Archive with 1 entries (1 files):
- AltaiR_Supplementary_Material (1).pdf
